# Supplementary material for: Badister Clairville 1806: A new species and new continental record for the nominate subgenus in Amazonian Perú (Coleoptera, Carabidae, Licinini)
Source: Zookeys. 2011 Nov 16;(147):399–417. doi: 10.3897/zookeys.147.2117 (PMC3286262; doi:10.3897/zookeys.147.2117)
Supplement: XML Treatment for Badister [file zookeys.147.2117-treatment1.xml]

<!DOCTYPE tp:taxon-treatment
  PUBLIC "-//TaxonX//DTD Taxonomic Treatment Publishing DTD v0 20100105//EN" "tax-treatment-NSO.dtd">
<tp:taxon-treatment xmlns:tp="http://www.plazi.org/taxpub"><tp:treatment-meta><mixed-citation publication-type="journal"><person-group><name><surname>Erwin</surname><given-names>Terry L.</given-names></name><name><surname>Ball</surname><given-names>George E.</given-names></name></person-group><article-title>
                    <italic>Badister</italic> Clairville 1806: A new species and new continental record for the nominate subgenus in Amazonian Perú (Coleoptera, Carabidae, Licinini)
                </article-title><source>Zookeys</source><day>16</day><month>11</month><year>2011</year><volume>2011</volume><issue>147</issue><fpage>399</fpage><lpage>417</lpage><pub-id pub-id-type="doi">10.3897/zookeys.147.2117</pub-id></mixed-citation></tp:treatment-meta><tp:nomenclature><label>Fast-walking Beetles</label><tp:taxon-name>
                        <tp:taxon-name-part taxon-name-part-type="genus">Badister</tp:taxon-name-part>
                    <object-id xmlns:xlink="http://www.w3.org/1999/xlink" xlink:type="simple">http://species-id.net/wiki/Badister</object-id>
                    </tp:taxon-name><tp:taxon-authority>Clairville, 1806</tp:taxon-authority></tp:nomenclature><tp:treatment-sec sec-type="Type species"><title>Type species.</title><p><italic><tp:taxon-name>Carabus bipustulatus</tp:taxon-name></italic> Fabricius, 1792: 161</p><p><bold>Number of described Western Hemisphere species:</bold> 16</p></tp:treatment-sec><tp:treatment-sec sec-type="Taxonomy"><title>Taxonomy.</title><p>Stable, although several recently collected undescribed species need to be treated. Adelphotaxon: not determined.</p></tp:treatment-sec><tp:treatment-sec sec-type="Geographic Distribution"><title>Geographic Distribution.</title><p>Members of this genus occur in the Antillean sub-region of the Neotropical Region, Amazon Basin of Perú, the Holarctic Region, Afrotropical Region, in the Cape sub-region, and on the island of Madagascar (<xref ref-type="bibr" rid="B1">Ball 1959</xref>), Oriental Region eastward to Java, and the Australian Region, including New Guinea and eastern Australia (<xref ref-type="bibr" rid="B7">Darlington 1968</xref>: 15).</p></tp:treatment-sec><tp:treatment-sec sec-type="Habitat"><title>Habitat.</title><p>Wet and moist areas including shaded margins of vernal pools in deciduous forests, open margins of alkaline lakes, secondary floodplains of river banks, at eutrophic marshes, pond and lakes, in disturbed places such as gravel pits, vacant lots, pastures, and cultivated fields (e.g., barley).</p></tp:treatment-sec><tp:treatment-sec sec-type="References"><title>References.</title><p>(<xref ref-type="bibr" rid="B1">Ball (1959</xref>, 1992), <xref ref-type="bibr" rid="B14">Jeannel (1942)</xref>, <xref ref-type="bibr" rid="B17">Larochelle and Larivière (2003)</xref>.</p></tp:treatment-sec><tp:treatment-sec sec-type="Diagnostic combination"><title>Diagnostic combination.</title><p> <bold>(modified from <xref ref-type="bibr" rid="B1">Ball 1959</xref>)</bold>.— With character states of subtribe <tp:taxon-name>Licinina</tp:taxon-name> (<xref ref-type="bibr" rid="B3">Ball 1992</xref>: 347, in key), and the following: Length not exceeding 10 mm, body glabrous, except for certain constant setae mentioned below; mandibles thick, either right or left mandible with deep transverse notch in dorsal surface, notch preceded proximally by a prominent boss; tibial spurs finely serrulate; antennomeres 3–11 densely setose.</p></tp:treatment-sec><tp:treatment-sec sec-type="Description"><title>Description.</title><p> <bold>Head</bold> (<xref ref-type="fig" rid="F2">Fig. 2</xref>) with two supraorbital setigerous punctures per eye, frontal impressions usually shallow, basin-like. Clypeus (<bold>cl</bold>) markedly and slightl<!--PageBreak-->y asymmetrically emarginate, not divided into two portions by the emargination, deflected ventrally, forming an angle of somewhat less than 90 degrees with the front, bearing a single long seta on each side, each of which originates in a broad approximately triangular pit. Eyes prominent. Antenna with complex variety of sense organs beginning on antennomere 3 (<bold>a3</bold>). Labrum (<bold>lb</bold>) about 2/3 as wide as clypeus, deeply bilobed, cleft anteriorly almost extended to base, with three setae on each lobe. Mandibles very short and obtuse, terebra markedly reduced, apparently edentate; either right or left mandible deeply notched (<bold>mn</bold>), preceded by a prominent swelling, or boss (<bold>mb<italic>)</italic></bold>. Maxillary palpi long and slender, palpomere 4 (<bold>mp4</bold>) fusiform, slightly broader than palpomeres 1–3, narrowly truncate apically. Labial palpus with palpomere 2 bisetose; palpomere 3 (<bold>lp3</bold>) securiform, distal margin obliquely truncate.</p><p><bold>Prothorax. Pronotum</bold> (<xref ref-type="fig" rid="F1">Fig. 1</xref>) wider than head, more or less cordate, a pair of setigerous punctures on each side, one of the pair at posterior lateral angle, the other just inside lateral margin about half way between base and apex; narrowly margined laterally, hind angles obtuse, slightly to markedly rounded. Proepisternum with microsculpture mesh pattern longitudinal; microlines fine, transverse on remaining lateral and ventral thoracic sclerites. Prosternum with apex of intercoxal process feebly margined, asetose.</p><p><bold>Pterothorax.</bold> Metepisternum elongate, the outer margin about 1.5 times greater in length than the anterior margin, posterior margin about 0.75 times anterior margin.</p><p><bold>Elytra.</bold> Oblong, wider than pronotum at widest point, apical margin entire or very slightly sinuous, interneurs fine, parascutellar interneur (<xref ref-type="fig" rid="F3">Fig. 3A</xref>, <bold>pss</bold>) long, joined or not to apical portion of interneur 1; intervals flat to slightly convex with two discal punctures on interval 3, adherent to interneur 2. Lateral marginal (umbilical) series of 15–18 setae, concentrated and narrowly spaced in anterior and posterior thirds, with few widely spaced setae medially.</p><p><bold>Hind wings</bold>. Macropterous or brachypterous. Venation not studied.</p><p><bold>Legs.</bold> Slender; tibial spurs very finely serrulate; posterior tarsi very slender, dorsal face dull and medially feebly sulcate; anterior tarsi of male (<xref ref-type="fig" rid="F3">Fig. 3B–C</xref>) with tarsomeres 1–3 markedly or slightly dilated, with extensive or limited patch of adhesive articulo-setae ventrally (<xref ref-type="fig" rid="F3">Fig. 3C</xref>) (also, see <xref ref-type="bibr" rid="B26">Stork 1980</xref>: 195, 290, for detailed description of adhesive setae of <italic><tp:taxon-name>Badister bipustutulatus</tp:taxon-name></italic> (Fabricius))</p><p><bold>Abdominal sterna.</bold> Surfaces with very fine, transverse microlines, very close together, surface quite iridescent. Abdominal sternum VII with two setigerous punctures on posterior margin in male, four in female, apical margin more rounded in the male, more truncate in the female.</p><p>Pygidial glands as in <xref ref-type="fig" rid="F4">Fig. 4</xref>, showing a short efferent duct(<bold>ed</bold>),a large gland reservoir(<bold>gldr</bold>),a long narrow collecting canal (<bold>cc</bold>),and basal lobe of efferent duct (<bold>edbl</bold>).</p><p><bold>Male genitalia</bold> (<xref ref-type="fig" rid="F5">Fig. 5A-C</xref>)<bold>.</bold> Median lobe moderately arched in typical subgenus, straighter in subgenus <italic><tp:taxon-name>Baudia</tp:taxon-name></italic>, (see Figs 134–155 in <xref ref-type="bibr" rid="B1">Ball 1959</xref>); basal bulb somewhat reflexed, sides not emarginate, dorsally mostly membranous, with two or three long sclerotized strips.</p><p><!--PageBreak--><bold>Ovipositor and female reproductive organs</bold> (<xref ref-type="fig" rid="F6">Fig. 6A–D</xref>). Gonocoxite 2 (<bold>gc 2</bold>)falcate, base (<bold>b</bold>) about as long as blade (<bold>bl</bold>), latter relatively short, pointed distally; margins with several ensiform setae; with or without short preapical nematiform setae. Reproductive organs standard for <tp:taxon-name>Carabidae</tp:taxon-name>, with bursa copulatrix, common oviduct, spermatheca, and spermathecal glands (for details, see this topic below, in description of <italic><tp:taxon-name>Badister amazonus</tp:taxon-name></italic>, n. sp.).</p></tp:treatment-sec><tp:treatment-sec><!--Section generated to contain objects referenced in tp:taxon-treatment.--><fig id="F2" position="float" orientation="portrait"><label>Figure 2.</label><caption><p> <italic><tp:taxon-name>Badister amazonus</tp:taxon-name></italic> sp. n., dorsal aspect, female, ADP051544; type locality. Head, including eyes, antennomeres 1–3, mouthparts, and anterior part of pronotum. Legend: <bold>a3</bold>, antennomere 3; <bold>cl</bold>, clypeus; <bold>lb</bold>, labrum; <bold>lp3</bold>, labial palpomere 3; <bold>mb</bold>, mandibular boss; <bold>mn</bold>, mandibular notch; <bold>mp4</bold>, maxillary palpomere 4.</p></caption><graphic xmlns:xlink="http://www.w3.org/1999/xlink" xlink:href="ZooKeys-147-399-g002.jpg" position="float" orientation="portrait" xlink:type="simple"/></fig><fig id="F1" position="float" orientation="portrait"><label>Figure 1.</label><caption><p> <italic><tp:taxon-name>Badister amazonus</tp:taxon-name></italic> sp. n., female, ADP051544; type locality. Habitus, dorsal aspect. ABL = 7.13mm.</p></caption><graphic xmlns:xlink="http://www.w3.org/1999/xlink" xlink:href="ZooKeys-147-399-g001.jpg" position="float" orientation="portrait" xlink:type="simple"/></fig><fig id="F3" position="float" orientation="portrait"><label>Figure 3.</label><caption><p> <italic><tp:taxon-name>Badister amazonus</tp:taxon-name></italic> sp. n., dorsal aspect, female, ADP051544; type locality. A. Scutellar region of elytra: (<bold>pss</bold>) parascutellar stria; B–C. Foreleg tarsomeres of male (ADP051713); B. Dorsal aspect, C. ventral aspect; <bold>ats,</bold> articulo-seta; <bold>ta1</bold>, <bold>ta2</bold>, <bold>ta3</bold>, tarsomeres 1–3.</p></caption><graphic xmlns:xlink="http://www.w3.org/1999/xlink" xlink:href="ZooKeys-147-399-g003.jpg" position="float" orientation="portrait" xlink:type="simple"/></fig><fig id="F4" position="float" orientation="portrait"><label>Figure 4.</label><caption><p> <italic><tp:taxon-name>Badister amazonus</tp:taxon-name></italic>sp. n., dorsal aspect, ADP051543; type locality. Pygidial (defense) gland system, Legend: <bold>cc</bold>, collecting canal; <bold>ed</bold>, efferent duct; <bold>edbl</bold>, efferent duct, basal lobe; <bold>gldr</bold>, pygidial gland reservoir. Ovipositor sclerites, Legend: <bold>gc1,</bold> gonocoxite 1; <bold>gc2,</bold> gonocoxite 2; <bold>lt</bold>, laterotergite</p></caption><graphic xmlns:xlink="http://www.w3.org/1999/xlink" xlink:href="ZooKeys-147-399-g004.jpg" position="float" orientation="portrait" xlink:type="simple"/></fig><fig id="F5" position="float" orientation="portrait"><label>Figure 5.</label><caption><p> <italic><tp:taxon-name>Badister amazonus</tp:taxon-name></italic> sp. n., ADP127149; type locality. Male genitalia, median lobe, and parameres, A - left lateral, B - dorsal, and C- right lateral aspects. Legend: <bold>a</bold>, apical area; <bold>bl</bold>, basal lobe; <bold>bo</bold>, basal orifice<bold>; lp</bold>, left paramere; <bold>ml</bold>, median lobe; <bold>om</bold>, ostial membrane; <bold>oo</bold>, ostial opening; <bold>par,</bold> preapical ridge<bold>; rp</bold>, right paramere; <bold>sh</bold>, shaft; <bold>ss,</bold> dorsal sclerotized strip.</p></caption><graphic xmlns:xlink="http://www.w3.org/1999/xlink" xlink:href="ZooKeys-147-399-g005.jpg" position="float" orientation="portrait" xlink:type="simple"/></fig><fig id="F6" position="float" orientation="portrait"><label>Figure 6.</label><caption><p> <italic><tp:taxon-name>Badister amazonus</tp:taxon-name></italic> sp. n. ADP127151; type locality. Female genital tract. A. Ventral aspect, B. Dorsal aspect: Legend, <bold>b,</bold> base of gonocoxite 2; <bold>bl</bold>, blade of gonocoxite 2; <bold>des</bold>, dorsal ensiform seta; <bold>gc1</bold>, gonocoxite 1; <bold>gc2</bold>, gonocoxite 2; <bold>lt</bold>, laterotergite; <bold>ves,</bold> ventral ensiform setae<bold>.</bold> Ovipositor. C. Ventral aspect, D. Dorsal aspect: Legend, <bold>bc,</bold> bursa copulatrix; <bold>co,</bold> common oviduct; <bold>sg,</bold> spermathecal gland; <bold>sgd</bold>, spermathecal gland duct; sp, spermatheca. dorsal aspect; <bold>vc</bold>, villous canal.</p></caption><graphic xmlns:xlink="http://www.w3.org/1999/xlink" xlink:href="ZooKeys-147-399-g006.jpg" position="float" orientation="portrait" xlink:type="simple"/></fig></tp:treatment-sec><ref-list><ref id="B1"><mixed-citation xmlns:xlink="http://www.w3.org/1999/xlink" xlink:type="simple"><person-group><name name-style="western"><surname>Ball</surname><given-names>GE</given-names></name></person-group> (<year>1959</year>)<source> A taxonomic study of the North American Licinini with notes on the Old World species of the Genus <italic>Diplocheila</italic> Brullé (Coleoptera). Memoirs of the American Entomological Society, 16, iv + 1–258.</source></mixed-citation></ref><ref id="B7"><mixed-citation xmlns:xlink="http://www.w3.org/1999/xlink" xlink:type="simple"><person-group><name name-style="western"><surname>Darlington</surname><given-names>PJ Jr</given-names></name></person-group> (<year>1968</year>)<article-title> The carabid beetles of New Guinea Part III. Harpalinae (continued): Perigonini to Pseudomorphini.</article-title><source>Bulletin of the Museum of Comparative Zoology </source><volume>137</volume>: <fpage>1</fpage>-<lpage>253</lpage>.</mixed-citation></ref><ref id="B14"><mixed-citation xmlns:xlink="http://www.w3.org/1999/xlink" xlink:type="simple"><person-group><name name-style="western"><surname>Jeannel</surname><given-names>R</given-names></name></person-group> (<year>1942</year>)<source> Coléoptères carabiques. Deuxième partie. Faune de France 40. Librairie de la Faculté des Sciences, Paris, 573–1173. 
</source></mixed-citation></ref><ref id="B17"><mixed-citation xmlns:xlink="http://www.w3.org/1999/xlink" xlink:type="simple"><person-group><name name-style="western"><surname>Larochelle</surname><given-names>A</given-names></name><name name-style="western"><surname>Larivière</surname><given-names>M-C</given-names></name></person-group> (<year>2003</year>)<source> A natural history of the ground-beetles (Coleoptera: Carabidae) of America north of Mexico.</source><publisher-name>Pensoft</publisher-name>, <publisher-loc>Sofia-Moscow</publisher-loc>, <lpage>583</lpage> pp.</mixed-citation></ref><ref id="B3"><mixed-citation xmlns:xlink="http://www.w3.org/1999/xlink" xlink:type="simple"><person-group><name name-style="western"><surname>Ball</surname><given-names>GE</given-names></name></person-group> (<year>1992</year>)<article-title> The tribe Licinini (Coleoptera: Carabidae): a review of the genus groups and of the species of selected genera.</article-title><source>Journal of the New York Entomological Society </source><volume>100</volume>: <fpage>325</fpage>-<lpage>380</lpage>.</mixed-citation></ref><ref id="B26"><mixed-citation xmlns:xlink="http://www.w3.org/1999/xlink" xlink:type="simple"><person-group><name name-style="western"><surname>Stork</surname><given-names>NE</given-names></name></person-group> (<year>1980</year>)<article-title> A scanning electron microscope study of tarsal adhesive setae in the Coleoptera.</article-title><source>Zoological Journal of the Linnean Society </source><volume>68</volume>: <fpage>175</fpage>-<lpage>306</lpage>. <ext-link ext-link-type="uri" xlink:href="http://dx.doi.org/10.1111/j.1096-3642.1980.tb01121.x" xlink:type="simple">doi: 10.1111/j.1096-3642.1980.tb01121.x</ext-link></mixed-citation></ref></ref-list></tp:taxon-treatment>
