# Supplementary material for: Badister Clairville 1806: A new species and new continental record for the nominate subgenus in Amazonian Perú (Coleoptera, Carabidae, Licinini)
Source: Zookeys. 2011 Nov 16;(147):399–417. doi: 10.3897/zookeys.147.2117 (PMC3286262; doi:10.3897/zookeys.147.2117)
Supplement: XML Treatment for Badister [file zookeys.147.2117-treatment2.xml]

<!DOCTYPE tp:taxon-treatment
  PUBLIC "-//TaxonX//DTD Taxonomic Treatment Publishing DTD v0 20100105//EN" "tax-treatment-NSO.dtd">
<tp:taxon-treatment xmlns:tp="http://www.plazi.org/taxpub"><tp:treatment-meta><mixed-citation publication-type="journal"><person-group><name><surname>Erwin</surname><given-names>Terry L.</given-names></name><name><surname>Ball</surname><given-names>George E.</given-names></name></person-group><article-title>
                    <italic>Badister</italic> Clairville 1806: A new species and new continental record for the nominate subgenus in Amazonian Perú (Coleoptera, Carabidae, Licinini)
                </article-title><source>Zookeys</source><day>16</day><month>11</month><year>2011</year><volume>2011</volume><issue>147</issue><fpage>399</fpage><lpage>417</lpage><pub-id pub-id-type="doi">10.3897/zookeys.147.2117</pub-id></mixed-citation></tp:treatment-meta><tp:nomenclature><label>Subgenus</label><tp:taxon-name>
                        <tp:taxon-name-part taxon-name-part-type="genus">Badister</tp:taxon-name-part>
                    </tp:taxon-name><tp:taxon-authority>Clairville, 1806</tp:taxon-authority><tp:nomenclature-citation-list><tp:nomenclature-citation><tp:taxon-name>Badister</tp:taxon-name><comment> Clairville, 1806: 90</comment></tp:nomenclature-citation><tp:nomenclature-citation><tp:taxon-name>Amblychus</tp:taxon-name><comment> Gyllenhal, 1810: 74</comment></tp:nomenclature-citation></tp:nomenclature-citation-list></tp:nomenclature><tp:treatment-sec sec-type="Diagnosis"><title>Diagnosis.</title><p>In addition to the features presented in the generic diagnosis and description above, all of the Western Hemisphere species of the typical subgenus have the right<!--PageBreak--> mandible deeply notched (<xref ref-type="fig" rid="F2">Fig. 2</xref>, <bold>mn</bold>), and a row of setae on each latero-ventral margin of tarsomere 5. Another useful attribute in distinguishing the subgenera is the relative length of the hind tarsi. In adults of <italic><tp:taxon-name>Badister</tp:taxon-name></italic> and <italic><tp:taxon-name>Trimorphus</tp:taxon-name></italic>, the posterior tarsi are more than 3/4 the length of the hind tibiae; in <italic><tp:taxon-name>Baudia</tp:taxon-name></italic>, the hind tarsi are perceptibly relatively shorter.</p></tp:treatment-sec><tp:treatment-sec sec-type="Geographic Distribution"><title>Geographic Distribution.</title><p>(<bold>Western Hemisphere</bold>).—The known range of this subgenus includes Amazonian Perú in South America, Middle American countries of Costa Rica, Honduras, Belize and México, and the North American countries of USA and Canada.</p><sec sec-type="Key to the Western Hemisphere Species of Subgenus Badister Clairville, 1806"><title>Key to the Western Hemisphere Species of Subgenus <italic><tp:taxon-name>Badister</tp:taxon-name></italic> Clairville, 1806</title><p>(Modified from <xref ref-type="bibr" rid="B1">Ball 1959</xref>)</p><table-wrap content-type="key" position="anchor" orientation="portrait"><table><tbody><tr><td rowspan="1" colspan="1">1</td><td rowspan="1" colspan="1">Anterior margin of proepisternum and lateral margins of prosternum distinctly rugose; maxillary palpomere 3 distinctly shorter than palpomere 4; head and pronotum black, shining surface of pronotum smooth without microlines; head with mesh pattern isodiametric, microlines shallow, very fine,<!--PageBreak--> hardly discernible at magnification of 18 dia; elytra rufo-piceous, striae deep, finely punctate, intervals narrow, convex</td><td rowspan="1" colspan="1"><italic><tp:taxon-name>Badister notatus</tp:taxon-name></italic> Haldeman, 1843</td></tr><tr><td rowspan="1" colspan="1">1’</td><td rowspan="1" colspan="1">Anterior margin of proepisternum and prosternum not rugose, but rugulose in some specimens; maxillary palpomere 3 distinctly shorter than or subequal to palpomere 4; surface of head and pronotum with mesh pattern isodiametric, surface dull, or mesh pattern transverse, markedly iridescent; elytral striae shallow, intervals relatively broad and flat</td><td rowspan="1" colspan="1">2</td></tr><tr><td rowspan="1" colspan="1">2(1’)</td><td rowspan="1" colspan="1">Elytra not iridescent, microlines relatively far apart, in form of obvious sculpticells, as seen under magnification of 54 dia</td><td rowspan="1" colspan="1"><italic><tp:taxon-name>Badister obtusus</tp:taxon-name></italic> LeConte, 1878</td></tr><tr><td rowspan="1" colspan="1">2’</td><td rowspan="1" colspan="1">Elytra markedly iridescent, microlines relatively close together, not in form of obvious sculpticells, as seen under magnification of 54 dia</td><td rowspan="1" colspan="1">3</td></tr><tr><td rowspan="1" colspan="1">3(2’)</td><td rowspan="1" colspan="1">Elytra either concolorous or somewhat paler at base and/or paler marginally and interval 1, but not markedly bicolored</td><td rowspan="1" colspan="1">4</td></tr><tr><td rowspan="1" colspan="1">3’</td><td rowspan="1" colspan="1">Elytra markedly bicolored</td><td rowspan="1" colspan="1">9</td></tr><tr><td rowspan="1" colspan="1">4(3)</td><td rowspan="1" colspan="1">Elytra black</td><td rowspan="1" colspan="1">5</td></tr><tr><td rowspan="1" colspan="1">4’</td><td rowspan="1" colspan="1">Elytra piceous to rufescent</td><td rowspan="1" colspan="1">8</td></tr><tr><td rowspan="1" colspan="1">5(4)</td><td rowspan="1" colspan="1">Pronotum flavotestaceous</td><td rowspan="1" colspan="1"><italic><tp:taxon-name>Badister amazonus</tp:taxon-name></italic>, sp. n.</td></tr><tr><td rowspan="1" colspan="1">5’</td><td rowspan="1" colspan="1">Pronotum black</td><td rowspan="1" colspan="1">6</td></tr><tr><!--PageBreak--><td rowspan="1" colspan="1">6(5’)</td><td rowspan="1" colspan="1">Legs rufous or darker</td><td rowspan="1" colspan="1"><italic><tp:taxon-name>Badister ferrugineus anthracinus</tp:taxon-name></italic> LeConte, 1859</td></tr><tr><td rowspan="1" colspan="1">6’</td><td rowspan="1" colspan="1">Legs testaceous</td><td rowspan="1" colspan="1">7</td></tr><tr><td rowspan="1" colspan="1">7(6’)</td><td rowspan="1" colspan="1">Lateral margins of pronotum rounded evenly into lateral portion of basalmargin, the posterior angles thus broadly rounded</td><td rowspan="1" colspan="1"><italic><tp:taxon-name>Badister flavipes flavipes</tp:taxon-name></italic> LeConte, 1853</td></tr><tr><td rowspan="1" colspan="1">7’</td><td rowspan="1" colspan="1">Lateral margins of pronotum sinuate posteriorly, in form of a shallow notch in front of posterior marginal setiferous punctures, posterior angles obtuse, narrowly rounded</td><td rowspan="1" colspan="1"><italic><tp:taxon-name>Badister flavipes mexicanus</tp:taxon-name></italic> Van Dyke, 1945</td></tr><tr><td rowspan="1" colspan="1">8(4’)</td><td rowspan="1" colspan="1">Pronotum with base relatively narrow (W base/W apex = 0.93–1.07, W base/L pn 0.96 –1.10), antennae testaceous to rufo-testaceous throughout</td><td rowspan="1" colspan="1"><italic><tp:taxon-name>Badister flavipes laticeps</tp:taxon-name></italic> Blatchley, 1910</td></tr><tr><td rowspan="1" colspan="1">8’</td><td rowspan="1" colspan="1">Pronotum with base relatively broad (W base/W apex = 1.05–1.16, W base/L pn= 1.18 –1.33).Antennomeres 4–7 rufo-piceous or darker, distinctly darker than rest of antenna</td><td rowspan="1" colspan="1"><italic><tp:taxon-name>Badister ferrugineus ferrugineus</tp:taxon-name></italic> Dejean, 1831</td></tr><tr><td rowspan="1" colspan="1">9(3’)</td><td rowspan="1" colspan="1">Pronotum orange-testaceous</td><td rowspan="1" colspan="1">10</td></tr><tr><td rowspan="1" colspan="1">9’</td><td rowspan="1" colspan="1">Pronotum black</td><td rowspan="1" colspan="1">11</td></tr><tr><td rowspan="1" colspan="1">10(9)</td><td rowspan="1" colspan="1">Metepisternum orange-testaceous, or at least paler than metasternum, maxillary palpomere 3 distinctly shorter than palpomere 4; scape of antenna uniformly testaceous throughout</td><td rowspan="1" colspan="1"><italic><tp:taxon-name>Badister pulchellus</tp:taxon-name></italic> LeConte, 1848</td></tr><tr><td rowspan="1" colspan="1">10’</td><td rowspan="1" colspan="1">Metepisternum black, or at least as dark as metasternum, maxillary palpomere 3 only very slightly shorter than or equal in length to the palpomere 4</td><td rowspan="1" colspan="1"><italic><tp:taxon-name>Badister neopulchellus</tp:taxon-name></italic> Lindroth, 1954</td></tr><tr><td rowspan="1" colspan="1">11(9’)</td><td rowspan="1" colspan="1">Sides of pronotum distinctly sinuate before hind angles, the angles therefore prominent</td><td rowspan="1" colspan="1"><italic><tp:taxon-name>Badister vandykei</tp:taxon-name></italic> Ball, 1959</td></tr><tr><td rowspan="1" colspan="1">11’</td><td rowspan="1" colspan="1">Sides of pronotum not sinuate before hind angles, angles obtusely rounded</td><td rowspan="1" colspan="1">12</td></tr><tr><td rowspan="1" colspan="1">12(11’)</td><td rowspan="1" colspan="1">Pronotum relatively long and slender (W pn wp/L pn= 1.15–1.35), elytral interval 1 in basal 1/3 not darker than intervals 2–8</td><td rowspan="1" colspan="1"><italic><tp:taxon-name>Badister elegans</tp:taxon-name></italic> LeConte, 1880</td></tr><tr><td rowspan="1" colspan="1">12’</td><td rowspan="1" colspan="1">Pronotum broadly cordate, relatively short and broad (W pn wp/L pn = 1.40–1.55), elytral interval 1 black, or at least distinctly darker than intervals 2–8, at least in basal 1/3</td><td rowspan="1" colspan="1"><italic><tp:taxon-name>Badister maculatus</tp:taxon-name></italic> LeConte, 1853</td></tr></tbody></table></table-wrap></sec></tp:treatment-sec><tp:treatment-sec><!--Section generated to contain objects referenced in tp:taxon-treatment.--><fig id="F2" position="float" orientation="portrait"><label>Figure 2.</label><caption><p> <italic><tp:taxon-name>Badister amazonus</tp:taxon-name></italic> sp. n., dorsal aspect, female, ADP051544; type locality. Head, including eyes, antennomeres 1–3, mouthparts, and anterior part of pronotum. Legend: <bold>a3</bold>, antennomere 3; <bold>cl</bold>, clypeus; <bold>lb</bold>, labrum; <bold>lp3</bold>, labial palpomere 3; <bold>mb</bold>, mandibular boss; <bold>mn</bold>, mandibular notch; <bold>mp4</bold>, maxillary palpomere 4.</p></caption><graphic xmlns:xlink="http://www.w3.org/1999/xlink" xlink:href="ZooKeys-147-399-g002.jpg" position="float" orientation="portrait" xlink:type="simple"/></fig></tp:treatment-sec><ref-list><ref id="B1"><mixed-citation xmlns:xlink="http://www.w3.org/1999/xlink" xlink:type="simple"><person-group><name name-style="western"><surname>Ball</surname><given-names>GE</given-names></name></person-group> (<year>1959</year>)<source> A taxonomic study of the North American Licinini with notes on the Old World species of the Genus <italic>Diplocheila</italic> Brullé (Coleoptera). Memoirs of the American Entomological Society, 16, iv + 1–258.</source></mixed-citation></ref></ref-list></tp:taxon-treatment>
